# Supplementary material for: A Telechelic Fluorescent Indicator Based on Polymer Conformational Change for Free Copper(II) Ions
Source: Sensors (Basel). 2023 Nov 28;23(23):9476. doi: 10.3390/s23239476 (PMC10708570; doi:10.3390/s23239476)
Supplement: Supplementary file 1 [file sensors-23-09476-s001.zip]

Archive with 1 entries (1 files):
- sensors-2712180-supplementary.pdf
